# Supplementary material for: Exogenous Antioxidants Impact on UV-Induced Changes in Membrane Phospholipids and the Effectiveness of the Endocannabinoid System in Human Skin Cells
Source: Antioxidants (Basel). 2021 Aug 6;10(8):1260. doi: 10.3390/antiox10081260 (PMC8389309; doi:10.3390/antiox10081260)
Supplement: Supplementary file 1 [file antioxidants-10-01260-s001.zip]

Archive with 1 entries (1 files):
- antioxidants-1317997-supplementary.pdf
